# Supplementary material for: Cognitive Health Costs of Poor Housing for Women: Exploring Executive Function and Housing Stress in Urban Slums in India
Source: Int J Environ Res Public Health. 2024 Dec 23;21(12):1710. doi: 10.3390/ijerph21121710 (PMC11727654; doi:10.3390/ijerph21121710)
Supplement: Supplementary file 1 [file ijerph-21-01710-s001.zip]

Archive with 1 entries (1 files):
- ijerph-3333312-supplementary.pdf
